# Supplementary material for: Application of Laser-Induced Breakdown Spectroscopy in the Quantitative Analysis of Elements—K, Na, Ca, and Mg in Liquid Solutions
Source: Materials (Basel). 2022 May 23;15(10):3736. doi: 10.3390/ma15103736 (PMC9146648; doi:10.3390/ma15103736)
Supplement: Supplementary file 1 [file materials-15-03736-s001.zip]

Archive with 1 entries (1 files):
- materials-1663231-supplementary.pdf
